# Supplementary material for: Study of High-Temperature-Induced Morphological and Physiological Changes in Potato Using Nondestructive Plant Phenotyping
Source: Plants (Basel). 2022 Dec 15;11(24):3534. doi: 10.3390/plants11243534 (PMC9783218; doi:10.3390/plants11243534)
Supplement: Supplementary file 1 [file plants-11-03534-s001.zip]

Archive with 1 entries (1 files):
- plants-2085571-supplementary.xlsx
