# Supplementary material for: Study of High-Temperature-Induced Morphological and Physiological Changes in Potato Using Nondestructive Plant Phenotyping
Source: Plants (Basel). 2022 Dec 15;11(24):3534. doi: 10.3390/plants11243534 (PMC9783218; doi:10.3390/plants11243534)
Supplement: Supplementary file 1 [file plants-11-03534-s001.zip › plants-2085571-supplementary.xlsx]

## Sheet: S1
Supplementary Table S1. List of analyzed traits with abbreviations, wavelength for measurement or equation for calculation, device and software.
Trait	Abbreviation	Trait group	Wavelength/equation	Device and softvare
Stomatal conductance to water vapour	gs, mol H2O m-2 s-1	Gas exchange traits (GEXT)	see description in Material nd Methods section	LI-6800, Bluestem v1.5 software
Intercelular CO2 concentration	Ci, µmol CO2 m-2 s-1		see description in Material nd Methods section	LI-6800, Bluestem v1.5 software
Photosynthesis rate	A, µmol CO2 m-2 s-1		see description in Material nd Methods section	LI-6800, Bluestem v1.5 software
Transpiration rate	E, mol H2O m-2 s-1		see description in Material nd Methods section	LI-6800, Bluestem v1.5 software
Instantaneous water use efficiency	WUE		A/E	LI-6800, Bluestem v1.5 software
Intrinsic water use efficiency	WUEi		A/gs	LI-6800, Bluestem v1.5 software
Photosynthetic CO2 assimilation versus internal CO2 concentration	A/Ci		A/Ci	LI-6800, Bluestem v1.5 software
Minimum Fluorescence of Dark-adapted Leaves	F0	Chlorophyll fluorescecnce traits (CFT)	see description in Material nd Methods section	CropReporter, DA
Maximum Fluorescence of Dark-adapted Leaves	Fm		see description in Material nd Methods section	CropReporter, DA
Steady-state Fluorescence Yield	Fs’		see description in Material nd Methods section	CropReporter, DA
Maximum Chlorophyll Fluorescence of Light-adapted Leaves	Fm’		see description in Material nd Methods section	CropReporter, DA
Minimum fluorescence yield of illuminated plant	Fo’		see description in Material nd Methods section	CropReporter, DA
Maximum Efficiency of Photosystem Two	Fv/Fm		Fv/Fm = (Fm-F0)/Fm	CropReporter, DA
Effective Quantum Yield of Photosystem Two	Fq'/ Fm'		Fq'/Fm' = (Fm' - Fs')/Fm'	CropReporter, DA
Electron Transport Rate	ETR		ETR = Fq'/Fm' × PPFD × (0.5) × (0.83)	CropReporter, DA
Non-Photochemical Quenching	NPQ		NPQ = (Fm - Fm')/Fm'	CropReporter, DA
Coefficient of photochemical quenching	qP		qP = (Fm' – Fs)/Fv	CropReporter, DA
Coefficient of non-photochemical quenching	qN		qN = 1 – (Fm' – Fo')/(Fm – Fo),	CropReporter, DA
Estimation of ‘open’ reaction centers on basis of a lake model	qL		qL = ((Fm' - Fs') × Fo')) /((Fm' - Fo') × Fs' ))	CropReporter, DA
Quantum yield of non-regulated non-photochemical energy loss in PSII	ɸnq		ɸnq = 1/(NPQ + 1 + qL(Fm/Fo – 1))	CropReporter, DA
Quantum yield of regulated non-photochemical energy loss in PSII	ɸnpq		ɸnpq = 1 - ɸpsII – 1/(NPQ + 1 + qL(Fm/Fo – 1))	CropReporter, DA
Reflectance in Red	R	Multispectral traits (MST)	640nm	CropReporter, DA
Reflectance in Green	G		550nm	CropReporter, DA
Reflectance in Blue	B		475nm	CropReporter, DA
Reflectance in Specific green	SpcGrn		510-590nm	CropReporter, DA
Reflectance in Far Red	FR		710nm	CropReporter, DA
Reflecatnce in Near Infra Red	NIR		769nm	CropReporter, DA
Reflectance Specific to Chlorophyll	RChl		730nm	CropReporter, DA
Hue (0-360°)	HUE		HUE = 60 × (0 + (RGreen - RBlue) / (max-min)), if max = RRed; HUE = 60 × (2 + (RBlue - RRed) / (max-min)), if max = RGreen; HUE = 60 × (4 + (RRed - RGreen) / (max-min)) if max = RBlue; 360 was added in case HUE<0	CropReporter, DA
Saturation (0-1)	SAT		SAT = (max – min) / (max + min) if VAL > 0.5, or SAT = (max – min) / (2.0 – max – min) if VAL < 0.5, where max and min are selected from the Red, Green, Blue	CropReporter, DA
Value (0-1)	VAL		VAL = (max + min) / 2; where max and min are selected from the Red, Green, Blue	CropReporter, DA
Anthocyanin index	ARI		ARI = (R550)-1 - (R700)-1	CropReporter, DA
Chlorophyll index	CHI		CHI = (R700)-1 – (R769)-1	CropReporter, DA
Normalized Differential Vegetation Index	NDVI		NDVI = (NIR - Red)/(NIR+Red)	CropReporter, DA
Greenness	GLI		GR = (2 x Green – Red – Blue) / (2 x Green + Red + Blue)	CropReporter, DA
Plant Height	PH (mm)	Morphological traits (MORPH)	calculated as distribution of elementary triangles along the z-axis	PlantEye, HortControl
Digital volume	DV (cm3)		calculated as the product of height and 3D leaf area	PlantEye, HortControl
Leaf area projected	LAP (cm2)		calculated as an area of the projection of all elementary triangles on X-Y plan	PlantEye, HortControl
Total leaf area	TLA (cm2)		calculated as sum of all triangle domains, where each domain represent group of triangles that forms a uniform surface	PlantEye, HortControl
Leaf area index	LAI (cm2 cm-2)		calculated as TLA/sector size	PlantEye, HortControl
Leaf angle	LANG (°)		The average angle between the vertical axis and all triangulated surfaces in the 3D plant model.	PlantEye, HortControl
Light penetration depth	LPD (mm)		measured by the deepest point in which the laser can penetrate the canopy along the z-axis	PlantEye, HortControl
Calculation of morphological parameters starts from the 3D point cloud from which 3D plant model is built (Figure 1 in manuscript). All points that belong to the same sector are triangulated. To create a triangle in the point cloud the points should be close to each other with no other point in between. Y-resolution 1 mm, X- resolution 0.19 mm and Z-resolution <0.1 mm

## Sheet: S2
Supplementary Table S2. Analysis of variance (ANOVA) for measured phenotypic traits of three potato (Solanum tuberosum) cultivars (Agria, Desiree and Bellarosa) grown under different day/night temperature treatments: 20/15 °C (T1), 25/20 °C (T2), 30/25 °C (T3), 35/30 (T4). Measurements were performed ten days after the onset of treatments.
Source	n-1	Traits
		Morphological traits							Multispectral traits and vegetation indices													Chlorophyll fluorescence traits														Gas exchange traits
		DV	PH	LANG	TLA	LAI	LAP	LPD/PH	R	G	B	FR	NIR	HUE	SAT	VAL	SpcGrn	GLI	CHI	ARI	NDVI	F0	Fm	Fv/Fm	Fs'	Fm'	F0'	Fq'/Fm'	ETR	NPQ	qP	qN	qL	фnq	фnpq	E	A	Ci	gs	WUE	WUEi	A/Ci
Treatment (T)	3	<.0001*	<.0001*	<.0001*	<.0001*	<.0001*	<.0001*	<.0001*	<.0001*	<.0001*	<.0001*	<.0001*	<.0001*	<.0001*	0.3413	<.0001*	<.0001*	<.0001*	0.0005*	<.0001*	<.0001*	<.0001*	<.0001*	<.0001*	<.0001*	0.0040*	<.0001*	<.0001*	<.0001*	<.0001*	0.0009*	<.0001*	0.0001*	0.0126*	<.0001*	<.0001*	<.0001*	<.0001*	<.0001*	<.0001*	<.0001*	0.0033*
Cultivar (C)	2	<.0001*	<.0001*	0.9218	<.0001*	<.0001*	<.0001*	<.0001*	<.0001*	<.0001*	<.0001*	<.0001*	<.0001*	0.157	0.0008*	<.0001*	<.0001*	<.0001*	0.5547	0.3125	0.0091*	<.0001*	<.0001*	<.0001*	0.0018*	0.0093*	<.0001*	<.0001*	<.0001*	0.8554	<.0001*	0.8806	<.0001*	0.0003*	0.0077*	<.0001*	0.0005*	0.0010*	<.0001*	0.0003*	<.0001*	0.0101*
T*C	6	<.0001*	<.0001*	0.0013*	<.0001*	<.0001*	<.0001*	<.0001*	0.2313	0.3704	0.0010*	0.1358	<.0001*	0.0093*	<.0001*	0.7422	0.8496	<.0001*	0.0469*	0.0161*	0.7071	<.0001*	0.0005*	0.0026*	0.0013*	0.1666	0.0021*	0.0045*	<.0001*	0.2257	0.0099*	0.0288*	0.0047*	0.0168*	0.0029*	0.0014*	<.0001*	0.1815	0.0003*	0.0070*	<.0001*	<.0001*
Significant differences (p < 0.05) are indicated with *
For the list of traits, please see supplementary table 1 (ST1)

## Sheet: S3
Supplementary Table S3. The least-square means to examine the significant differences among treatments (T1-T4), potato cultivars (Agria, Desiree, and Bellarosa) and treatment x cultivar interaction.
Post hoc comparisons of the means were performed using Tukey’s HSD test at P < 0.05		Treatment	Cultivar	DV (cm3)		PH (mm)		LANG (°)		TLA (cm2)		LAI		LAP (cm2)		LPD/PH		R		G		B		FR		NIR		HUE (°)		SAT		VAL		SpcGrn		CHI		ARI		GLI		NDVI		F0		Fm		Fv/Fm
		T1	Agria	18378.6	A	364.489	D	44.342	ABC	504.349	B	0.493143	B	354.962	C	0.451579	F	1362.9	CDE	1930.17	DE	1178.57	C	3896.76	C	17217.7	CD	104.31	BC	0.410833	BC	0.0297857	DE	2190.6	DE	3.44769	ABC	3.58412	AB	0.206593	CDE	0.852548	A	2327.43	EF	14598.1	CD	0.828714	ABC
Different letters indicate significant difference: lower-case letters for differences among treatments; lower-case letters with apostroph for difference among cultivars; upper-case letters for differences among treatment x cultivar		T1	Bellarosa	21604.3	A	270.3	G	46.211	A	798.03	A	0.716357	A	572.552	A	0.534849	E	1037.33	GH	1559.33	FG	918.524	D	3378.57	CD	15299.2	DE	110.048	A	0.416524	ABC	0.0238571	F	1772.48	F	3.47514	AB	3.77162	AB	0.229131	BCDE	0.862714	A	2275.83	EF	13387.5	CD	0.83	ABC
		T1	Desiree	7047.78	DE	189.7	I	46.7537	A	409.726	BC	0.370943	CD	287.737	D	0.630986	BCD	941.691	H	1338.05	G	788.452	D	2983.4	D	12720.1	E	106.73	AB	0.45569	ABC	0.0236429	F	1713.11	F	3.29905	ABC	3.53907	AB	0.216526	CDE	0.855262	A	2226.14	EF	13888.6	CD	0.836	A
		T2	Agria	12691.5	BC	313.089	EF	44.2877	ABC	404.972	BC	0.394857	C	292.421	CD	0.586834	DE	1566.19	BCD	2257.62	BCD	1434.38	B	4794.64	A	21824.7	A	110.336	A	0.385095	C	0.0345476	BCD	2539.74	BCD	3.58812	A	3.99693	A	0.202794	DE	0.860071	A	2705.26	CDE	14724.9	CD	0.821905	BC
		T2	Bellarosa	20209.9	A	286.888	FG	42.1673	BCD	730.357	A	0.642857	A	456.681	B	0.606566	CDE	1062.29	GH	1725.64	EF	892.905	D	3559.29	CD	15021.9	DE	108.345	AB	0.485476	A	0.0263333	EF	1995.55	EF	3.24648	ABC	3.35919	AB	0.277593	A	0.867762	A	2612.05	DEF	14628.9	CD	0.821143	BC
		T2	Desiree	9054.33	CDE	236.578	H	44.3653	AB	436.025	BC	0.387286	CD	301.682	CD	0.64572	BCD	1072.76	FGH	1713.33	EF	894.643	D	3509.62	CD	14591.3	DE	107.981	AB	0.477095	AB	0.0261905	EF	1981.9	EF	3.20279	ABC	3.29674	B	0.270163	AB	0.863071	A	2188.55	F	12798.9	D	0.83231	AB
		T3	Agria	14353.1	B	433.138	C	41.486	BCD	331.185	CD	0.311	D	247.451	D	0.681187	B	1614.63	BC	2453.08	B	1349.65	BC	4884.43	A	20547	AB	108.397	AB	0.457778	ABC	0.0374444	B	2806.22	AB	3.29487	ABC	3.23206	B	0.247378	ABC	0.856413	A	3840.67	A	19990.7	A	0.807786	D
		T3	Bellarosa	13374.6	B	328.307	DE	41.1476	BCD	405.654	BC	0.361143	CD	243.245	D	0.684356	B	1286.52	EFG	1994.43	CDE	1190.24	C	4071.95	BC	16960.9	CD	110.686	A	0.429162	ABC	0.0310952	CDE	2316.57	CDE	3.24924	ABC	3.19762	B	0.233871	ABCDE	0.862762	A	2871.48	BCD	15758.9	BC	0.818024	CD
		T3	Desiree	13389.6	B	533.303	AB	40.9736	CD	253.629	DE	0.222214	E	143.016	E	0.615307	BCD	1329.52	DEF	1995.86	CDE	1187.76	C	4016.57	BC	18099.3	BC	110.524	A	0.411476	BC	0.0306667	DE	2294.1	CDE	3.52814	A	3.42395	AB	0.227544	BCDE	0.863238	A	2642.81	DEF	15332.5	CD	0.827548	ABC
		T4	Agria	10900.5	BCD	511.59	B	38.9255	DE	233.226	DE	0.213286	E	142.546	E	0.658297	BCD	2134.43	A	2852.14	A	1721.14	A	4688.57	AB	18310.3	BC	101.129	C	0.395714	C	0.0437143	A	3126.86	A	2.96357	BC	2.18929	C	0.193126	E	0.795667	B	3773.11	A	19718.2	A	0.808143	D
		T4	Bellarosa	6589.58	E	323.01	EF	39.7727	DE	203.55	E	0.184143	EF	128.391	E	0.769759	A	1629	B	2267.67	BC	1285.33	BC	3786.33	C	15364	D	100.617	C	0.429	ABC	0.0345	BCD	2494.67	BCD	3.20233	ABC	2.31583	C	0.21665	CDE	0.81894	B	3238.62	B	17995.4	AB	0.808005	D
		T4	Desiree	7954.74	DE	558.022	A	36.4144	E	149.743	E	0.133	F	92.0535	E	0.664645	BC	1635.57	B	2383.86	B	1247.86	BC	4013.57	BC	15318.9	DE	100.914	C	0.474143	AB	0.0364286	BC	2644.57	BC	2.912	C	2.13929	C	0.24611	ABCD	0.805619	B	3185.86	BC	19020.6	A	0.832381	AB
		T1		15676.9	a	261.496	c	45.7689	a	570.702	a	0.526814	a	405.084	a	0.539138	d	1113.98	d	1609.18	d	961.849	d	3419.58	c	15079	c	107.029	b	0.427683	a	0.025	d	1892.06	d	3.40729	a	3.6316	a	0.217417	b	0.856841	a	2276.47	d	13958.1	c	0.831571	a
		T2		13985.2	b	268.852	c	43.6067	b	523.785	a	0.475	b	350.261	b	0.61304	c	1233.75	c	1898.87	c	1073.98	c	3954.52	b	17146	b	108.887	ab	0.449222	a	0.029	c	2172.4	c	3.34579	a	3.55095	ab	0.250183	a	0.863635	a	2501.95	c	14050.9	c	0.825119	a
		T3		13705.8	b	431.583	b	41.2024	c	330.156	b	0.298119	c	211.238	c	0.660284	b	1410.23	b	2147.79	b	1242.55	b	4324.32	a	18535.7	a	109.869	a	0.432805	a	0.033	b	2472.3	b	3.35742	a	3.28455	b	0.236264	ab	0.860804	a	3118.32	b	17027.3	b	0.817786	b
		T4		8481.62	c	464.207	a	38.3709	d	195.506	c	0.17681	d	120.997	d	0.697567	a	1799.67	a	2501.22	a	1418.11	a	4162.83	ab	16331	b	100.887	c	0.432952	a	0.038	a	2755.37	a	3.02597	b	2.2148	c	0.218629	b	0.806742	b	3399.2	a	18911.4	a	0.816176	b
			Agria	14080.9	a'	405.576	a'	42.2603	a'	368.433	b'	0.353071	b'	259.345	b'	0.594474	b'	1669.54	a'	2373.25	a'	1420.94	a'	4566.1	a'	19474.9	a'	106.043	a'	0.412355	b'	0.036	a'	2665.85	a'	3.32356	a'	3.2506	a'	0.212473	b'	0.841175	b'	3161.62	a'	17258	a'	0.816637	b'
			Bellarosa	15444.6	a'	302.126	c'	42.3246	a'	534.398	a'	0.476125	a'	350.218	a'	0.648883	a'	1253.79	b'	1886.77	b'	1071.75	b'	3699.04	b'	15661.5	b'	107.424	a'	0.44004	a'	0.028	b'	2144.82	b'	3.2933	a'	3.16107	a'	0.239311	a'	0.863045	a'	2749.49	b'	15442.7	b'	0.819293	b'
			Desiree	9361.62	b'	379.4	b'	42.1267	a'	312.281	c'	0.278361	c'	206.122	c'	0.639165	a'	1244.89	b'	1857.77	b'	1029.68	b'	3630.79	b'	15182.4	b'	106.537	a'	0.454601	a'	0.029	b'	2158.42	b'	3.23549	a'	3.09976	a'	0.240086	a'	0.846798	ab'	2560.84	c'	15260.1	b'	0.83206	a'
For the list of traits please see the ST1
Potato (Solanum tuberosum) cultivars (Agria, Desiree and Bellarosa) were grown under different day/night temperature treatments: 20/15 °C (T1), 25/20 °C (T2), 30/25 °C (T3), 35/30 (T4). Measurements were performed 10 days after the onset of treatments (n=7).
[truncated: 36 more columns]
